# Supplementary material for: Identification of a distinct cluster of GDF15high macrophages induced by in vitro differentiation exhibiting anti-inflammatory activities
Source: Front Immunol. 2024 Apr 8;15:1309739. doi: 10.3389/fimmu.2024.1309739 (PMC11036887; doi:10.3389/fimmu.2024.1309739)
Supplement: Supplementary file 13 [file Table_4.xlsx]

## Sheet: venn_result
Supplementary Table S4. List of differentially expressed genes between GDF15high and GDF15low macrophages derived from 3 healthy subjects (Control) and 6 patients with pulmonary arterial hypertension (Disease)
Upregulated genes		Downregulated genes
Subjects	Gene symbol	Subjects	Gene symbol
Control & Disease	PCNA	Control & Disease	CYBB
	OMG		ACTB
	MT1G		LIMS1
	DDIT3		ANXA2
	MT1E		APOC2
	PMAIP1		COTL1
	GAL		TMSB4X
	ACTA2		NCAPH
	GCC2		HCST
	ZFAS1		C1QA
	PLIN2		ARPC1B
	TNFSF9		MNDA
	SNHG16		CHI3L1
	CXCR4		TUBA1B
	ISCU		TM4SF19
	RRM2B		ITGAX
	GADD45A		FBP1
	GAS5		IGSF6
	TXNIP		TMSB10
	MT1M		LGALS1
	ANXA1		FDX1
	GDF15		MSR1
	RGS12		C1QB
	FDXR		VIM
	ID3		FCER1G
	YBX3		ACTG1
	MDM2		CTSB
	NCF1		ARHGDIB
	CXCL8	Control only	ANXA5
	HIST1H1C		CTSD
	RPS27L		TPM4
	BTG1		HLA-DQB1
	STK17A		RPL37A
	PHLDA3		ATOX1
	TP53I3		CYP1B1
	ARPP19		SPARC
	CDKN1A		ATP5F1E
	CD79A		TGM2
	RBP1		DBI
	MT1X		CALM2
	AK3		SMIM25
	CRIPT		FABP5
	MT2A		ITGB1BP1
	MT1H		TUBB
	SESN2		HAMP
Control only	SLC35E3		BCL2A1
	SLC3A2		CTSZ
	CSRP2		CAPG
	HIST1H2AC		RASSF4
	METTL9		FCGR1A
	RRAD		GALM
	TNFAIP6		TUBA1A
	TIMP3		S100A9
	HIST1H2BJ		ZFYVE16
	MAP4K4		CIR1
	UPP1		GAPDH
	BNIP3		C1orf162
	ABCG1		SH3BGRL3
	NEAT1	Disease only	HLA-DRB1
	CLU		AC020656.1
	ADA		GBP1
	C12orf49		SPP1
	H2AFJ		CCND1
	C15orf48		STAT1
	G0S2		ITGB2
	YPEL3
	DDB2
	TAGLN2
	KLK4
	ST13
	MLF2
	SNHG32
	PKD2L1
	SLAMF7
	MT-CO1
	DUSP14
	S100A10
	CHI3L2
	APOE
	FAS
	PTGDS
Disease only	NMB
	RPS19
	AC006967.3
	NMRK2
	EIF1B
	CHIT1
