# Supplementary material for: Identification of a distinct cluster of GDF15high macrophages induced by in vitro differentiation exhibiting anti-inflammatory activities
Source: Front Immunol. 2024 Apr 8;15:1309739. doi: 10.3389/fimmu.2024.1309739 (PMC11036887; doi:10.3389/fimmu.2024.1309739)
Supplement: Supplementary file 14 [file Table_5.xlsx]

## Sheet: Alveolar_Con
Supplementary Table S5. List of differentially expressed genes (DEGs) between GDF15high (top quartile) and GDF15low (bottom quartile) cells. N.B. The lung macrophages were divided into quartiles according to their GDF15 expression levels. DEGs were filtered using cutoff values of adjusted P<0.05 and fold change (FC)≥1.2.
Gene symbol	log2(FC)	p_val_adj
Abhd5	-0.273109	7.36e-26
Agap1	-0.218847	5.42e-28
Alox5ap	-0.221961	1.34e-30
Arl5c	0.221079	4.94e-41
Atf3	0.338265	7.58e-38
Btg2	0.271895	4.88e-24
Ccl2	0.543658	1.02e-19
Ccl3	1.04882	4.53e-64
Ccl4	0.934225	4.31e-19
Ccnd1	-0.450504	7.94e-64
Cd200	0.215051	6.35e-23
Cd69	0.47837	1.53e-63
Chka	0.256761	1.29e-22
Cited2	0.316311	8.87e-29
Cks2	0.51437	7.29e-30
Cxcl1	1.10511	1.29e-54
Cxcl2	1.17048	2e-77
Cxcl3	0.537339	5.72e-16
Dnaja1	0.203916	6.05e-05
Dnajb9	0.326874	1.56e-27
Dusp1	0.334888	7.52e-40
Dusp2	0.3746	1.11e-45
Fabp5	0.20619	4.24e-20
Fcgr3a	-0.400892	1.09e-28
Fgl2	-0.355093	5.49e-43
Fnip2	0.237293	5.45e-28
G0s2	0.682619	1.52e-16
Gadd45a	0.921159	3.51e-63
Gadd45b	0.703815	1.39e-52
Gdf15	1.49417	0
Gem	0.306723	0.00206829
Herpud1	0.215718	1.37e-13
Hilpda	0.434966	2.65e-31
Ier3	0.364695	2.76e-49
Ifit3	0.411191	0.000135549
Igf1	-0.272737	1.35e-50
Il1a	0.297407	2.72e-09
Jun	0.493255	4.43e-45
LOC100912041	0.265514	1.24e-31
LOC102552369	0.456575	8.13e-82
LOC685067	-0.217166	2.95e-14
Lpl	-0.277758	1.39e-38
Lta4h	-0.201774	5.45e-18
Maff	0.429852	5.17e-65
Mafk	0.232391	3.7e-36
Mcemp1	-0.234758	5.08e-33
Mgp	0.217599	3.44e-15
Mrc1	-0.22327	3.83e-35
Mt1	0.310805	0.0150788
Mt2A	0.499275	3.6e-08
Nfkbiz	0.244904	7e-06
Nlrp3	0.29579	1.15e-06
Phlda1	0.494485	1.3e-33
Pla2g2d	-0.207995	2.25e-31
Plin2	0.207509	8.17e-12
Plk2	0.428892	8.3e-35
Pstpip1	-0.394696	3.46e-28
Qpct	-0.216623	1.92e-26
Rgcc	0.726438	3.45e-11
Rgs1	0.577798	3.69e-50
Rsad2	0.237579	2.02e-53
S100a4	-0.379267	1.46e-32
S100a6	-0.252223	6.71e-25
Sdc4	0.318281	9.31e-09
Sdcbp2	0.223655	4.07e-21
Serpinb2	0.284192	8.95e-14
Slfn4	-0.27152	2.09e-08
Srxn1	0.255266	5.69e-31
Syne1	0.226706	3.77e-12
Tiparp	0.259876	3.25e-23
Tnfaip6	0.323541	4.32e-05
Trib3	0.305231	4.13e-63
Zfand2a	0.493392	2.38e-65
Zfp36	0.283916	1.76e-40

## Sheet: Alveolar_PAH
Gene symbol	log2(FC)	p_val_adj
Acp5	-0.385091	3.11e-05
Agap1	-0.350209	5.51e-09
Alox5ap	-0.33082	9.55e-12
Anxa1	-0.260019	2.15e-19
Atf3	0.254231	1.31e-46
Btg2	0.410675	1.12e-74
C5ar1	-0.234744	1.28e-14
Ccl3	0.997308	2.03e-143
Ccl4	0.883649	1.86e-29
Ccnd1	-0.467078	2.1e-22
Cd300lf	-0.306129	7.59e-16
Cd68	-0.252672	4.88e-08
Cd69	0.451251	2.09e-45
Cdkn1a	0.253135	5.07e-46
Ckb	-0.333382	0.000158885
Cks2	0.541916	8.02e-56
Crip1	-0.309238	1.56e-09
Ctsk	-0.355928	1.77e-08
Ctss	-0.343807	4.34e-12
Cxcl1	1.05845	2.72e-109
Cxcl2	1.16149	7.79e-175
Cxcl3	0.218255	6.55e-11
Dnajb9	0.301066	1.61e-38
Dusp1	0.381166	7.77e-72
Dusp2	0.202169	4.62e-30
Fcgr3a	-0.63685	1.51e-32
Fcgrt	-0.366395	0.00630006
Fgl2	-0.479902	2.4e-34
Fkbp1a	-0.368185	1.07e-12
Fn1	-0.206689	0.000338048
Fosl1	0.207853	3.93e-39
G0s2	0.356251	7.93e-51
Gadd45a	0.939755	1.56e-101
Gadd45b	0.332957	4.42e-34
Gdf15	1.85553	0
Gem	0.320945	3.22e-63
Glul	-0.253145	8.24e-07
Hilpda	0.285458	6.94e-28
Hspa5	0.287177	2.17e-11
Ier3	0.48666	1.7e-132
Ifi47	-0.211449	5.04e-12
Ifit3	0.291436	3.67e-05
Igf1	-0.426076	1.33e-17
Il1a	0.291445	1.04e-32
Il1rn	-0.456347	2.58e-28
Jun	0.387352	1.52e-53
Krt79	-0.430785	2.3e-18
Lgals3bp	-0.230326	3.77e-10
Lipa	-0.22333	3.29e-06
LOC100912041	0.226233	8.09e-43
LOC102552369	0.521389	5.53e-90
LOC103690326	-0.279839	1.45e-09
LOC108352383	0.225989	7.27e-34
LOC685067	-0.444297	1.18e-16
Lpl	-0.416177	1.82e-24
Lrg1	-0.247175	6.96e-13
Lta4h	-0.39228	1.27e-05
Lyz2	-0.429702	6.43e-42
Maff	0.349571	1.9e-86
Mafk	0.209864	3.82e-61
Mdm2	0.300714	2.58e-50
Mgst1	-0.27934	1.96e-07
Mrc1	-0.424462	8.92e-29
Mt1	0.313245	2.48e-29
Mt2A	0.245702	1.47e-24
Myof	-0.315957	2.83e-10
Nfkbiz	0.240748	3.73e-46
Nlrp3	0.236926	2.02e-24
Nrp1	-0.201059	6.23e-18
Olr1	-0.228625	0.000296113
Phlda1	0.680298	4.01e-80
Pla2g2d	-0.276883	3.47e-06
Plaur	0.274674	7.24e-53
Plet1	-0.321299	2.25e-32
Plk2	0.329821	5.76e-31
Plk3	0.345301	4.69e-71
Ppt1	-0.217118	0.0163099
Prg4	-0.247707	0.0116032
Pstpip1	-0.504026	4.42e-43
PVR	0.30604	1.59e-72
Rgcc	0.722403	1.53e-57
Rgs1	0.725068	4.73e-103
Rn45s	-0.267708	8.19e-05
Rnd3	0.254221	2.77e-31
S100a4	-0.547486	4.48e-27
S100a6	-0.313402	1.39e-17
Scgb1a1	1.23719	2.09e-08
Serpinb1a	-0.412082	0.000360502
Siglec10	-0.378956	1.67e-11
Slfn4	-0.456636	0.0336965
Spp1	-0.555159	4.55e-05
Srgn	-0.378301	0.0267541
Tagln2	-0.226933	4.27e-05
Timp2	-0.338732	4.75e-10
Tiparp	0.229923	4.51e-33
Tnfrsf12a	0.246223	2.18e-47
Trib3	0.334245	1.37e-82
Vcan	-0.259197	2.6e-11
Wfdc21	-0.209433	5.18e-14
Zfand2a	0.401619	3.54e-70
Zfp334	-0.399424	1.3e-08
Zfp36	0.300119	1.27e-65

## Sheet: Interstitial_Con
Gene symbol	log2(FC)	p_val_adj
Acp5	0.483243	1.5e-38
Agap1	0.260725	1.1e-09
Agpat3	0.2333	5.3e-32
Ahnak	0.311502	1.27e-38
Akr1b8	0.257877	1.57e-11
Alas1	0.29856	1.88e-32
Anxa1	0.50965	1.31e-37
Areg	0.507675	1.79e-06
Arl4c	-0.597273	5.35e-24
Ass1	0.634121	5.24e-23
Atf3	0.432626	6.88e-56
Avpi1	0.229739	5.24e-40
B3gnt2	0.443246	1.31e-52
Bhlhe41	0.449548	3.23e-74
C2	0.262013	1.65e-24
C3ar1	-0.593148	2.72e-21
C5ar1	-0.320999	0.000174486
Camp	-0.275056	0.00208838
Cass4	0.241371	1.41e-37
Cat	0.398483	5.36e-83
Ccdc92	0.416853	1.19e-69
Ccl2	0.552321	1.03e-16
Ccl24	0.75856	2.04e-31
Ccl7	0.895892	4.38e-32
Ccl9	-0.472803	7.04e-16
Ccng1	0.269994	1.93e-27
Cd200	0.304162	1.17e-23
Cd300lf	0.216818	2.4e-20
Cd33	0.381614	6.31e-56
Cd68	0.359622	5.83e-48
Cd80	-0.393467	6.07e-06
Cd83	-0.496125	4.73e-09
Cd8a	-0.286536	2.01e-19
Cd9	0.792194	7.09e-71
Cdc42ep3	0.222515	4.82e-14
Cela1	0.572616	1.15e-50
Cfd	0.212375	7.75e-22
Cfh	0.216936	8.39e-25
Chi3l1	-0.395376	9.5e-07
Chpt1	0.239817	3.44e-32
Cited2	0.229503	1.35e-11
Clec4d	-0.225753	0.000977258
Comt	0.419926	1.36e-63
Creg1	0.463942	3.54e-42
Creld2	0.281684	1.38e-55
Crip1	0.251267	1.25e-20
Csf1	0.214323	4.59e-18
Csrp1	0.268995	3.07e-39
Cst3	0.549811	6.11e-45
Cst7	-0.536067	1.4e-17
Ctsd	0.352973	5.74e-28
Ctsk	0.281133	1.94e-10
Ctss	0.265736	1.76e-19
Cxcl1	1.38837	1.74e-64
Cxcl10	0.37595	6.82e-08
Cxcl2	1.15643	1.71e-93
Cxcl3	1.21512	6.32e-95
Cyb5a	0.359431	3.1e-30
Cyp51	0.420449	3.3e-61
Cytip	-0.489453	1.99e-07
Dab2	0.479138	2.08e-65
Dbi	0.225914	2.05e-38
Defb14	-0.645073	1.4e-18
Dgat2	0.272464	1.14e-35
Dnaja1	0.424612	1.2e-46
Dnajb9	0.508177	3.15e-56
Dst	0.508334	6.7e-55
Dusp1	0.63043	6.53e-53
Dusp2	0.669303	7.65e-43
Ednrb	0.444197	6.25e-20
Egr2	0.400528	5.11e-72
Emp1	0.390302	4.98e-43
Eprs	0.243318	8.37e-23
Ereg	0.215609	0.0445831
Fabp4	0.860623	8.22e-72
Fabp5	0.665193	1.77e-97
Fam111a	0.244718	2.78e-54
Fam3c	0.39526	1.26e-64
Fbln1	0.20567	7.96e-21
Fcgr2b	0.429072	8.98e-13
Fcgrt	0.366468	4.08e-54
Fcrla	0.595642	4.89e-44
Fdps	0.498136	1.57e-87
Fgl2	0.360495	2.2e-42
Fkbp1a	0.549589	5.36e-98
Fn1	0.658394	4.12e-13
Fnip2	0.497834	1.11e-72
Fxyd2	0.479581	2.69e-47
Fyb	-0.526371	1.34e-22
G0s2	-0.637785	1.68e-20
Gadd45a	0.230047	0.045654
Gas7	0.457099	3.18e-22
Gbp2	-0.471692	3.61e-13
Gbp5	-0.617007	2.7e-05
Gclc	0.293632	4.11e-40
Gdf15	1.81973	0
Gfpt2	0.267404	4.56e-26
Glul	0.257029	3.77e-32
Gm2a	0.317428	2.62e-65
Gmpr	0.670917	2.08e-48
Gngt2	-0.775478	1.11e-44
Gpnmb	0.529058	1.47e-81
Gprc5d	0.462479	1.7e-52
Gpx1	-0.308556	6.01e-18
Gsn	0.730101	1.43e-126
Gstp1	0.543842	1.3e-45
Hilpda	0.674864	3.56e-107
Hmgcs1	0.246842	1.97e-48
Hmox1	0.903002	2.5e-56
Hsp90b1	0.795448	6.98e-95
Hspa5	0.884487	9.55e-71
Hspa8	0.637432	4.28e-101
Hsph1	0.319671	5.88e-59
Id1	-0.245609	0.0146619
Id3	0.252127	5.67e-20
Idi1	0.642843	7.66e-91
Ier2	-0.431156	3.59e-08
Ifi27l2b	0.63449	3.76e-39
Ifih1	0.273175	6.4e-21
Ifit3	0.682877	7.61e-17
Igf1	0.420703	1.65e-44
Il1a	0.298949	1.4e-18
Il1b	-0.274041	0.00479768
Il1rn	0.449756	9.46e-48
Il7r	0.565928	6.32e-75
Insig1	0.566182	1.44e-97
Irf8	-0.483778	1.42e-12
Itga4	-1.02822	4.44e-72
Itgb8	0.240258	5.54e-20
Kcnn4	0.401448	2.63e-27
Krt79	0.601827	4.07e-46
Lgals1	0.252272	7.83e-31
Lgmn	0.353001	1.67e-50
Limd2	-0.398116	0.000641653
Lipa	0.230775	1.09e-17
Lmna	0.756775	2.78e-103
Lmo2	-1.06924	1.07e-77
LOC100910973	-0.487537	3.66e-14
LOC102552369	0.261902	4.57e-31
LOC103690326	0.53634	9.21e-74
LOC108348061	0.275945	1.72e-28
LOC685067	-0.540617	4.21e-06
LOC690097	-0.857808	3.23e-44
LOC691931	0.220727	1.11e-27
Ly86	-0.446787	3.09e-08
Lyz2	0.653509	2.54e-52
Mcoln2	0.205869	4.78e-26
Met	0.507597	4.3e-52
MGC105649	-0.483232	5.89e-33
Mgll	0.203351	2.89e-28
Mgst2	0.555628	1.09e-81
Mmp12	0.299088	6.8e-13
Mmp14	0.373895	3.94e-22
Mmp9	0.245088	3.26e-28
Mrc1	0.367269	3.32e-11
Msmo1	0.485971	4.05e-76
Mt1	0.883921	1.39e-41
Mt2A	0.639284	1.22e-50
Myadm	-0.321799	8.87e-05
Naaa	0.335074	1.07e-20
Ncf1	-0.325343	2.25e-06
Ndrg1	0.431796	1.11e-72
Npc2	0.441351	2.19e-61
Nqo1	0.543182	7.79e-21
Nr4a1	-0.677067	1.61e-27
Nrp1	-1.07485	6.1e-91
Oasl	0.365121	0.00317795
Olr1	-0.483538	3.89e-31
Oma1	0.504474	6.65e-35
Optn	0.324187	1.12e-49
Osm	0.495075	2.53e-11
Pdia4	0.29578	4.63e-49
Pdia6	0.630697	4.32e-104
Pf4	0.416003	2.74e-40
Pfkp	0.401187	4.28e-29
Phlda1	0.464734	1.93e-38
Pkib	0.255493	4.97e-43
Pla2g7	0.292487	0.000148248
Plaur	0.359412	8.94e-20
Pld3	0.592848	6.78e-106
Pld4	-0.353908	9.1e-08
Plet1	0.696876	9.41e-76
Plin2	0.393774	2.09e-25
Plp2	0.429028	4.43e-90
Plpp3	0.612569	1.55e-94
Plscr1	0.315713	1.29e-16
Plxnd1	0.36123	8.25e-45
Pmepa1	0.240912	6.21e-26
Ppt1	0.312249	8.52e-15
Prdx1	0.902255	2.74e-146
Prg4	0.420703	5.05e-21
Procr	0.581659	2e-09
Prodh2	0.316954	6.46e-30
Psat1	0.208956	7.71e-22
Ptges	0.307308	1.69e-08
Ptpn6	-0.307428	0.00902269
PVR	0.24876	1.13e-44
Pycard	-0.536023	5.67e-18
Rab7b	0.543109	3.75e-76
Rasal2	0.235407	2.04e-28
Rasgef1b	-0.39246	4.77e-08
Rassf4	0.299497	9.56e-31
Rcn1	0.225099	4.66e-47
Rgcc	1.40209	1.25e-54
RGD1559482	0.230865	2.38e-16
RGD1561149	0.202028	2.2e-36
Rgs1	0.416382	3.71e-45
Rsad2	0.314844	1.3e-19
RT1-Ba	0.575755	1.89e-12
RT1-Bb	0.571029	1.09e-05
RT1-Da	0.633638	3.7e-06
RT1-Db1	0.600338	6.99e-06
Rtp3	0.380326	1.29e-32
S100a11	0.408797	2.08e-36
S100a6	0.202183	3.71e-08
Saal1	0.279931	7.76e-10
Samhd1	-0.300139	0.00278337
Sc5d	0.207159	2.96e-21
Sdc1	0.476165	1.41e-37
Sdc4	0.746079	4.65e-89
Sdcbp2	0.334802	2.63e-25
Sdf2l1	0.360414	7.2e-52
Sec11c	0.268798	1.24e-69
Sema3c	0.225736	6.2e-56
Siglec10	0.465796	1.29e-78
Slamf8	0.537746	2.63e-107
Slc16a1	0.284187	1.67e-47
Slc28a2	-0.325713	0.000158706
Slc2a6	-0.289839	2.73e-06
Slc35e4	0.204803	2.68e-43
Slc39a2	0.320637	1.34e-22
Slc39a8	0.367043	2.28e-40
Slc7a11	0.457649	1.3e-18
Slc7a2	0.205881	6.45e-26
Slfn4	-0.590493	1.04e-33
Slfn5	-0.48121	5.66e-07
Slpi	0.345225	0.00183256
Socs3	-0.277081	3.38e-07
Spic	0.264748	1.99e-23
Spn	-0.831581	1.7e-46
Spp1	0.574032	1.05e-31
Srgn	-0.821245	8.26e-94
Srxn1	0.475691	8.29e-67
Swap70	-0.57341	3.99e-12
Tagln2	0.305839	2.72e-25
Tctex1d2	0.440998	1.02e-96
Tgm2	0.266397	4.19e-38
Tiam1	0.220102	1.23e-25
Timp1	0.633738	1.57e-71
Timp2	0.318306	2.87e-36
Tmbim1	0.300747	6.02e-57
Tmem140	0.309779	9.51e-47
Tmpo	-0.610786	5.98e-35
Tspan5	0.212675	1.95e-18
Tuba1b	-0.283637	0.00108194
Tubb6	0.282258	1.31e-50
Uap1	0.262185	7.35e-19
Ube2e2	0.261088	1.36e-50
Ugdh	0.368761	1.72e-30
Vcan	0.460086	7.63e-12
Vegfa	0.265016	1.29e-10
Vegfb	0.217808	2.04e-30
Vim	0.74232	4.65e-95
Xrcc5	0.266456	1.85e-18
Zfand2a	0.585483	1e-87
Zfp334	0.316172	1.46e-42
Zfp36	0.432407	1.16e-09

## Sheet: Interstitial_PAH
Gene symbol	log2(FC)	p_val_adj
Abcg1	-0.274928	1.68e-07
Ahnak	0.221055	2.91e-22
Akr1b8	0.284898	5.29e-24
Apoe	0.766937	2.27e-05
Areg	0.466746	7.6e-32
Arl4c	-0.381983	3.98e-31
Ass1	0.542023	1.21e-37
Atf3	0.389575	4.65e-47
Atp13a2	-0.30622	3.41e-12
B3gnt2	0.223978	4.62e-32
C3ar1	-0.38635	2.18e-10
Cass4	0.234511	1.06e-39
Ccdc92	0.213342	5.8e-79
Ccl2	0.694815	6.72e-30
Ccl24	0.574673	1.07e-111
Ccl6	-0.262336	7.18e-14
Ccl7	0.58567	1.29e-53
Ccl9	-0.551632	3.93e-26
Cd14	0.274772	1.72e-26
Cd80	-0.334085	4.15e-12
Cdkn1a	0.228699	1.95e-18
Cited2	0.299582	9.08e-17
Cst3	0.439497	2.96e-08
Ctsl	0.368045	5e-36
Cxcl1	1.03859	1.01e-93
Cxcl2	1.0613	1.92e-157
Cxcl3	0.963744	2.53e-103
Cxcr4	0.252788	9.5e-06
Cyp51	0.254695	7.83e-81
Cytip	-0.408337	7.81e-06
Dab2	0.230669	8.07e-29
Dnaja1	0.238571	1.77e-23
Dnajb9	0.277447	2.13e-12
Dusp1	0.782328	1.64e-100
Dusp2	0.652607	1.05e-63
Ednrb	0.295874	4.11e-24
Egr2	0.354169	1.32e-128
Emp1	0.378938	7.79e-31
Fabp5	0.470295	6.56e-63
Fam20c	0.225304	8.94e-57
Fcgr2b	0.623318	4.45e-75
Fcgr3a	-1.11013	2.95e-64
Fcrla	0.206833	1.45e-40
Fdps	0.301894	3.87e-83
Fkbp1a	0.249265	1.02e-50
Fn1	0.529602	4.92e-49
Fnip2	0.313471	8.49e-42
Fxyd2	0.327559	3.42e-22
G0s2	-0.355789	2.93e-10
Gadd45b	0.262377	1.25e-12
Gas7	0.416116	8.14e-52
Gbp2	-0.435385	6.47e-22
Gbp5	-0.636467	3.1e-18
Gclc	0.335293	1.7e-38
Gdf15	2.27444	0
Gngt2	-0.495554	1.64e-37
Gpnmb	0.460484	3.52e-56
Gprc5d	0.480872	3.82e-56
Gpx1	-0.255595	3.78e-07
Gsn	0.25351	2.64e-85
Gstp1	0.733472	9.44e-90
Hilpda	0.4447	6.05e-33
Hivep3	-0.337057	4.05e-13
Hmox1	0.386148	3.54e-20
Hsp90b1	0.573256	1.6e-56
Hspa5	0.625524	5.93e-66
Hspa8	0.495459	1.08e-73
Hsph1	0.227057	5.16e-49
Id3	0.238451	2.74e-43
Idi1	0.527814	2.58e-88
Ier3	0.320517	2.48e-37
Ifit2	-0.278278	0.00269385
Igsf7	0.254306	1.29e-23
Il1a	0.275539	9.33e-16
Il1b	0.209804	3.23e-06
Il1rn	0.349831	6.23e-36
Il7r	0.397446	2.39e-31
Insig1	0.413152	1.54e-73
Irf8	-0.261084	4.73e-31
Isg15	-0.428296	6.77e-14
Itga4	-0.732704	6.6e-66
Itgam	0.218818	3.34e-21
Itgb8	0.300472	5.06e-80
Jun	0.362123	3.7e-31
Kcnn4	0.334322	1.1e-41
Kctd12	0.213094	9.7e-05
Lgmn	0.31079	4.13e-35
Limd2	-0.23657	0.0020672
Lmna	0.328623	5.98e-46
Lmo2	-0.569383	9.74e-39
LOC100910973	-0.269873	4.45e-27
LOC103690326	0.290802	4.51e-60
LOC108348061	0.202607	6.18e-123
LOC685067	-0.608914	2.39e-26
LOC690097	-0.542904	6.17e-37
Ly86	-0.327858	2.38e-68
Maff	0.292994	3.44e-43
Met	0.482419	2.52e-52
MGC105649	-0.244729	4.12e-09
Mmp12	0.391598	0.00456807
Mmp14	0.440991	9.27e-39
Msmo1	0.289368	2.76e-74
Ndrg1	0.478378	4.14e-40
Npc2	0.245715	1.82e-34
Nqo1	0.673938	1.77e-77
Nr4a1	-0.296212	2.04e-05
Nrp1	-0.75295	9.15e-62
Olr1	-0.355418	6.41e-31
Osm	0.438968	6.37e-44
Pdia6	0.416589	1.09e-82
Pf4	0.368356	4.78e-10
Phlda1	0.552151	9.35e-43
Pla2g7	0.544164	2.65e-62
Plaur	0.550998	9.32e-75
Pld3	0.350007	1.54e-55
Plpp3	0.384145	5.72e-53
Pltp	0.244288	0.0026247
Plxnd1	0.468652	9.21e-102
Prdm1	0.240017	3.23e-43
Prdx1	0.710121	2.18e-100
Ptges	0.226577	0.0229759
Pycard	-0.398442	3.2e-91
Rab7b	0.315181	1.44e-52
RGD1559482	0.28173	4.64e-34
Rgs1	0.339515	3.64e-29
RT1-Ba	0.38159	1.31e-16
RT1-Bb	0.391514	2.72e-33
RT1-Da	0.455751	1.46e-08
RT1-Db1	0.367355	2.41e-11
Samhd1	-0.256945	6.78e-32
Sdc1	0.54845	4.5e-68
Sdc4	0.504971	3.39e-87
Sdf2l1	0.279081	2.21e-43
Slamf8	0.373827	1.74e-78
Slc39a8	0.386187	1.96e-63
Slc7a11	0.424913	2.99e-33
Slfn4	-0.384123	6.07e-25
Slfn5	-0.394981	3.39e-13
Slpi	0.427264	3.98e-19
Spn	-0.558005	1.11e-33
Spp1	0.400603	6.94e-51
Srgn	-0.453759	2.35e-59
Srxn1	0.380404	1.45e-56
Swap70	-0.315456	0.0105571
Tcf7l2	-0.354305	2.61e-13
Tctex1d2	0.210825	7.98e-111
Thbd	0.304039	9.77e-16
Thbs1	0.266713	2.11e-05
Timp1	0.499105	4.97e-34
Tmbim1	0.245959	3.63e-31
Tmpo	-0.394372	8.96e-31
Tuba1b	-0.372984	2.56e-25
Tubb6	0.208862	3.2e-30
Vcan	0.559747	7.51e-46
Vegfa	0.305185	4.42e-05
Vim	0.223343	5.27e-34
Zfand2a	0.534593	2.06e-80
Zfp36	0.676103	1.72e-65
